# Supplementary material for: Data on the cultivation of Prochloron sp. at different salinity levels
Source: Data Brief. 2020 Feb 1;29:105241. doi: 10.1016/j.dib.2020.105241 (PMC7033513; doi:10.1016/j.dib.2020.105241)
Supplement: Multimedia component 1 [file mmc1.xml]

<?xml version="1.0" encoding="utf-8" standalone="no"?>
<data>
  <datasets>
    <author>innekerumengan@unsrat.ac.id</author>
    <type>0</type>
    <dataset>
      <value>3</value>
      <reason>The authors do not have permission to share data</reason>
      <comments />
    </dataset>
  </datasets>
</data>
